# Supplementary material for: Effects of nickel and cobalt on methane production and methanogen abundance and diversity in paddy soil
Source: PeerJ. 2019 Jan 17;7:e6274. doi: 10.7717/peerj.6274 (PMC6339778; doi:10.7717/peerj.6274)
Supplement: Data S1 [file peerj-07-6274-s001.xlsx]

## Sheet: total and available Co
	total Co	mean	SE	total Co	mean	SE
0ppm	13.8325	15.8278	1.00051	1.475	1.78196	0.153925
	16.6944			1.9153
	16.9563			1.95559
25ppm	21.3625	25.1995	1.92406	5.53251	7.52775	1.00051
	26.8662			8.39444
	27.3698			8.65632
100ppm	85.2001	97.4785	6.157	48.175	58.9187	5.38738
	102.812			63.5855
	104.423			64.9955
200ppm	148.45	176.077	13.8533	85.2501	100.598	7.69625
	188.077			107.265
	191.703			109.279
500ppm	422.25	468.294	23.0888	230.6	267.435	18.471
	488.295			283.436
	494.338			288.27

## Sheet: sequential extraction
	Exchangeable	mean	SE	Bound to carbonates	mean	SE	Bound to Iron and Manganese Oxides	mean	SE	Bound to Organic Matter	mean	SE	Residual	mean	SE
0ppm	0.037625	0.0452991	0.00384813	0.063075	0.0676794	0.00230888	0.1191	0.125239	0.0030785	0.0482501	0.0635981	0.00769625	0.0492751	0.0661579	0.00846588
	0.0486325			0.0696795			0.127906			0.0702649			0.0734914
	0.0496397			0.0702838			0.128712			0.0722793			0.0757073
25ppm	0.11515	0.124359	0.00461775	0.2562	0.268478	0.006157	0.082075	0.0866794	0.00230888	0.26125	0.337991	0.0384813	0.1743	0.192718	0.0092355
	0.128359			0.273812			0.0886795			0.371325			0.200718
	0.129568			0.275423			0.0892838			0.381397			0.203135
100ppm	0.0902001	0.102478	0.006157	0.4762	0.488478	0.006157	0.1302	0.142478	0.006157	0.0862001	0.0984785	0.00384813	0.151175	0.161919	0.0100051
	0.107812			0.493812			0.147812			0.103812			0.166585
	0.109423			0.495423			0.149423			0.105423			0.167996
200ppm	0.0773751	0.100397	0.0115444	0.4367	0.479675	0.0215495	0.138125	0.145799	0.00384813	0.075125	0.0827991	0.00538738	0.171325	0.191278	#REF!
	0.110397			0.498342			0.149132			0.0861325			0.199944
	0.113419			0.503982			0.15014			0.0871397			0.202563
500ppm	0.0555001	0.0861962	0.0153925	0.4505	0.481196	0.0153925	0.117275	0.134158	0.00846588	0.069175	0.0799187	0.00538738	0.189425	0.215517	0.0130836
	0.0995299			0.49453			0.141491			0.0845855			0.22685
	0.103559			0.498559			0.143707			0.0859955			0.230275

## Sheet: methane production
	time (day)
	1	2	3	4	5	6	7	8	9	10	11	12	13	14	15	16	19	25
0ppm	0	291.25	712.251	907.502	2002.5	2507.5	3107.5	4151.25	3610	4107.5	4307.5	4555	4742	4762	4781.75	4732.25	4981	5601.25
	0	401.325	910.384	1567.95	2222.65	3167.95	3767.95	4261.32	4490.6	4767.95	4967.95	4995.3	4918.12	4938.12	4935.85	4930.38	5069.06	5711.32
	0	411.397	928.514	1628.38	2242.79	3228.38	3828.38	4271.4	4571.17	4828.38	5028.38	5035.59	4934.23	4954.23	4949.96	4948.51	5077.12	5721.4
25ppm	0	260.75	593.001	1251.25	1953.75	2553.75	3670.13	3402.5	3702.5	4501.25	4675.13	4553.75	4061.25	4551.25	4601.25	4471.25	4703.75	5253.75
	0	326.795	857.179	1361.32	2283.97	2883.97	3681.13	3622.65	3922.65	4611.32	4686.13	4883.97	5051.92	4661.32	4711.32	4581.32	5033.97	5583.97
	0	332.838	881.352	1371.4	2314.19	2914.19	3682.14	3642.79	3942.79	4621.4	4687.14	4914.19	5142.57	4671.4	4721.4	4591.4	5064.19	5614.19
100ppm	0	210.75	482.251	932.251	1117.5	2053.75	3201.25	3352.5	4081	4291.08	4335.88	4205.63	4588.1	4675.88	4795.88	4644.5	4655	3525.01
	0	276.795	680.384	1130.38	2658.55	2383.97	3311.32	3572.65	4169.06	4297.68	4412.93	4260.66	4596.91	4752.93	4872.93	5040.77	5095.3	5726.49
	0	282.838	698.514	1148.51	2799.55	2414.19	3321.4	3592.79	4177.12	4298.28	4419.98	4265.7	4597.71	4759.98	4879.98	5077.03	5135.59	5927.93
200ppm	0	160.75	391.5	771.5	1153.75	1703.75	2405	3013.25	3869.43	3966.13	4116.13	4267.2	4388.1	4419.1	4719.1	4472.95	5378.1	5106.25
	0	226.795	523.59	903.59	1483.97	2033.97	2845.3	3299.44	3906.85	4065.19	4215.19	4372.87	4396.91	4515.97	4815.97	5084.97	5386.91	5656.62
	0	232.838	535.676	915.676	1514.19	2064.19	2885.59	3325.63	3910.27	4074.26	4224.26	4382.54	4397.71	4524.83	4824.83	5140.97	5387.71	5706.98
500ppm	0	146.95	351.825	512.075	709.6	956.7	1257.2	1356.05	1806.15	2501.83	2801.83	2631.78	3151.83	3351.83	3551.83	3355	4293.2	4264.38
	0	230.607	424.474	606.739	850.496	1018.34	1362.87	1536.57	2171.6	2574.47	2874.47	3052.26	3224.47	3424.47	3624.47	3795.3	4486.93	5089.93
	0	238.262	431.122	615.401	863.388	1023.98	1372.54	1553.09	2205.04	2581.12	2881.12	3090.74	3231.12	3431.12	3631.12	3835.59	4504.66	5165.48
	MEAN
	1	2	3	4	5	6	7	8	9	10	11	12	13	14	15	16	19	25
0ppm	0	367.991	850.383	1367.94	2155.98	2967.94	3567.94	4227.99	4223.92	4567.94	4767.94	4861.96	4864.78	4884.78	4889.19	4870.38	5042.39	5677.99
25ppm	0	306.794	777.177	1327.99	2183.97	2783.97	3677.8	3555.98	3855.98	4577.99	4682.8	4783.97	4751.92	4627.99	4677.99	4547.99	4933.97	5483.97
100ppm	0	256.794	620.383	1070.38	2191.87	2283.97	3277.99	3505.98	4142.39	4295.68	4389.59	4244	4594.24	4729.59	4849.59	4920.77	4961.96	5059.81
200ppm	0	206.794	483.589	863.589	1383.97	1933.97	2711.96	3212.78	3895.52	4035.19	4185.19	4340.87	4394.24	4486.63	4786.63	4899.63	5384.24	5489.95
500ppm	0	205.273	402.474	578.072	807.828	999.675	1330.87	1481.9	2060.93	2552.47	2852.47	2924.92	3202.47	3402.47	3602.47	3661.96	4428.26	4839.93
	SE
	1	2	3	4	5	6	7	8	9	10	11	12	13	14	15	16	19	25
0ppm	0	38.4813	69.2663	230.888	76.9625	230.888	230.888	38.4813	307.85	230.888	230.888	153.925	61.57	61.57	53.8738	69.2663	30.785	38.4813
25ppm	0	23.0888	92.355	38.4813	115.444	115.444	3.84813	76.9625	76.9625	38.4813	3.84813	115.444	346.331	38.4813	38.4813	38.4813	115.444	115.444
100ppm	0	23.0888	69.2663	69.2663	538.738	115.444	38.4813	76.9625	30.785	2.30888	26.9369	19.2406	3.0785	26.9369	26.9369	138.533	153.925	769.625
200ppm	0	23.0888	46.1775	46.1775	115.444	115.444	153.925	100.051	13.0836	34.6331	34.6331	36.942	3.0785	33.8635	33.8635	213.956	3.0785	192.406
500ppm	0	29.2458	25.3976	33.0939	49.256	21.5495	36.942	63.1093	127.758	25.3976	25.3976	146.998	25.3976	25.3976	25.3976	153.925	67.727	288.609

## Sheet: rate and max
	rate ( CH4 kg-1 dry soil d-1)	mean	SE	max	mean	SE
0ppm	600.594	642.98	21.2198	4005	4311.96	153.925
	662.347			4445.3
	665.998			4485.59
25ppm	642.039	684.472	22.0552	4074.93	4078.52	1.80068
	695.257			4080.08
	716.12			4080.55
100ppm	558.351	578.249	10.0625	4081.27	4134.4	26.6444
	585.589			4157.48
	590.807			4164.46
200ppm	530.659	541.826	5.59989	3949.22	3909.65	19.8103
	546.677			3888.09
	548.143			3891.65
500ppm	255.23	265.033	4.90978	3345.5	3683.16	169.318
	270.422			3829.83
	269.447			3874.15

## Sheet: qPCR
	mcrA gene (copies/g soil)	mean	SE
0ppm	3.81584e+06	3.85346e+06	26029.1
	3.84112e+06
	3.90343e+06
25ppm	2.96333e+06	3.05019e+06	57003.1
	3.02967e+06
	3.15757e+06
100ppm	2.02708e+06	2.10081e+06	36972.3
	2.13284e+06
	2.14252e+06
200ppm	1.64167e+06	1.67176e+06	15090.8
	1.68483e+06
	1.68878e+06
500ppm	276123	280187	2037.89
	281952
	282485
