# Supplementary material for: Effects of nickel and cobalt on methane production and methanogen abundance and diversity in paddy soil
Source: PeerJ. 2019 Jan 17;7:e6274. doi: 10.7717/peerj.6274 (PMC6339778; doi:10.7717/peerj.6274)
Supplement: Data S2 [file peerj-07-6274-s002.xlsx]

## Sheet: Total and available Ni
	Total nickel	mean	SE	available nickel	mean	SE
ck-1	41.05	44.1196	1.53747	9.20753	15.8072	3.30557
	45.453			18.6739
	45.8559			19.5401
ck-2	39.5625	43.3995	1.92184	13.025	14.5598	0.768737
	45.0662			15.2265
	45.5698			15.4279
50 ppm	94.125	101.799	3.84369	62.1	68.2392	3.07495
	105.132			70.906
	106.14			71.7117
100 ppm	142.3	160.718	9.22485	91.125	98.7991	3.84369
	168.718			102.132
	171.135			103.14
200 ppm	177.35	198.837	10.7623	107.175	117.919	5.38116
	208.171			122.585
	210.991			123.996
500 ppm	387.075	422.376	17.681	195.55	229.316	16.9122
	437.709			243.983
	442.342			248.415

## Sheet: seuential extraction
	Exchangeable	mean	SE	Bound to carbonates	mean	SE	Bound to Iron and Manganese Oxides	mean	SE	Bound to Organic Matter	mean	SE	Residual	mean	SE
ck-1	0.17815	0.187359	0.00461242	0.153225	0.167038	0.00691864	0.21215	0.222359	0.00512477	0.165125	0.169466	0.00218727	0.227275	0.244158	0.00845611
	0.191359			0.173038			0.228359			0.171132			0.251491
	0.192568			0.174851			0.226568			0.17214			0.253707
ck-2	0.160375	0.183397	0.0115311	0.151075	0.155679	0.00230621	0.1862	0.198478	0.0061499	0.1431	0.149239	0.00307495	0.305903	0.318334	0.00622677
	0.193397			0.157679			0.203812			0.151906			0.323735
	0.196419			0.158284			0.205423			0.152712			0.325366
50 ppm	0.27525	0.349324	0.037109	0.24025	0.255598	0.00768737	0.09215	0.102359	0.00512477	0.06215	0.0713589	0.00461242	0.192928	0.206894	0.00699551
	0.381325			0.262265			0.108359			0.075359			0.212961
	0.391397			0.264279			0.106568			0.0765676			0.214794
100 ppm	0.0813251	0.101278	0.00999359	0.4643	0.482718	0.00922485	0.095125	0.103466	0.00417548	0.02929	0.0348153	0.00276745	0.248325	0.268278	0.00999359
	0.109944			0.490718			0.108132			0.0372154			0.276944
	0.112563			0.493135			0.10714			0.0379406			0.279563
200 ppm	0.075075	0.0796794	0.00230621	0.4443	0.463384	0.0095322	0.1012	0.113478	0.0061499	0.019265	0.0232555	0.00199872	0.315308	0.328046	0.00638052
	0.0816795			0.472718			0.118812			0.0249889			0.33358
	0.0822838			0.473135			0.120423			0.0255126			0.335252
500 ppm	0.064075	0.0680128	0.00197437	0.3562	0.368478	0.0061499	0.117125	0.125132	0.00399918	0.01224	0.0146957	0.00122998	0.410333	0.424606	0.00714926
	0.0696795			0.373812			0.129132			0.0157624			0.430806
	0.0702838			0.375423			0.12914			0.0160847			0.43268

## Sheet: methane production
Time (d)	1	2	3	4	5	6	7	9	11	12	13	14	15	16	17	18	19	20	21	23	27
50 ppm	98.67	230.48	297.323	307.68	317.43	324.753	341.315	370.96	406.315	415.663	611.728	984.315	1343.9	1862.58	2722.08	3545.3	4054.23	4090.93	4094.98	4126.63	3983.83
	104.834	237.525	299.304	309.397	320.072	329.376	351.442	385.05	416.442	429.972	614.149	994.442	1361.73	2001.27	2816.74	3659.78	4162.1	4260.44	4268.89	4269.72	4232.59
	105.398	238.169	299.485	309.554	320.314	329.799	352.368	386.339	417.368	431.282	614.371	995.368	1363.37	2013.96	2825.4	3670.25	4171.97	4275.95	4284.81	4282.82	4255.36
100 ppm	87.455	199.853	262.003	282.208	290.72	299.233	326.398	377.77	385.225	383.225	528.533	803.85	1026.88	1412.93	2133.5	3115.65	3694.98	4063.15	4044.73	4037.7	4039.35
	92.2983	213.282	288.641	291.674	301.287	310.9	334.983	392.74	405.038	403.038	566.618	878.701	1191.99	1758.56	2441.71	3437.07	3868.89	4164.42	4196.63	4187.4	4158.23
	92.7415	214.51	291.078	292.54	302.254	311.968	335.769	394.11	406.851	404.851	570.103	885.55	1207.1	1790.19	2469.91	3466.48	3884.81	4173.68	4210.53	4201.1	4169.11
200 ppm	65.9526	170.286	247.515	288.753	294.885	299.713	321.315	351.67	368.745	379.15	498.4	752.775	973.745	1461.35	1941.68	2725.73	3425.11	3854.54	4112.65	4090.7	4063.73
	88.1876	203.374	275.254	293.376	302.37	308.805	331.442	357.834	381.514	392.359	533.624	821.021	1074.57	1526.95	2177.23	2965.69	3628.53	3999.18	4169.89	4178.98	4127.57
	90.2221	206.402	277.792	293.799	303.055	309.637	332.368	358.398	382.682	393.568	536.847	827.266	1083.8	1532.95	2198.79	2987.64	3647.14	4012.42	4175.13	4187.06	4133.41
500 ppm	79.7126	171.028	242.333	282.693	290.734	295.057	315.956	332.059	344.537	352.34	441.087	594.675	715.28	1015.21	1366.57	1832.47	2338.44	2813.15	3211.66	3611.35	3471.8
	98.4252	199.867	262.806	287.36	294.631	300.935	322.649	341.635	357.46	364.668	469.883	654.115	792.773	1077.96	1398.71	1882.44	2420.99	2914.42	3314.03	3676.95	3603.67
	100.137	202.506	264.68	287.787	294.987	301.473	323.261	342.512	358.642	365.796	472.517	659.554	799.863	1083.7	1401.65	1887.01	2428.55	2923.68	3323.4	3682.95	3615.73
Ni-;Ac+ (ck-2)	100.538	228.966	280.091	290.746	300.883	312.787	341.936	368.816	400.845	277.215	560.088	992.88	1284.75	1856.01	2555.73	3429.24	3972.67	4111.39	4202.1	4190.82	4124.37
	103.84	231.211	283.724	293.894	304.67	315.165	344.203	380.792	422.42	366.596	611.823	1035.15	1377.44	1962.56	2699.49	3555.6	4066.89	4250.96	4237.55	4271.61	4165.54
	104.142	231.416	284.056	294.182	305.016	315.382	344.411	381.888	424.394	374.774	616.556	1039.02	1385.92	1972.31	2712.64	3567.16	4075.52	4263.73	4240.79	4279.01	4169.3
Ni-;Ac-(ck-1)	9.05001	24.29	35.5713	45.48	65.862	80.1825	96.91	132.656	152.809	136.083	147.343	153.6	156.998	163.61	166.173	170.223	176.058	199.743	201.413	215.635	204.09
	13.453	32.2154	46.2485	52.5248	74.8441	87.4474	106.597	145.49	172.93	157.482	186.309	206.436	218.419	234.938	243.005	251.458	260.375	273.933	281.767	289.165	282.463
	13.8559	32.9406	47.2255	53.1694	75.666	88.1122	107.483	146.665	174.771	159.44	189.874	211.27	224.039	241.465	250.035	258.891	268.09	280.721	289.12	295.893	289.634
	MEAN
Time (d)	1	2	3	4	5	6	7	9	11	12	13	14	15	16	17	18	19	20	21	23	27
50 ppm	102.967	235.391	298.704	308.877	319.272	327.976	348.375	380.783	413.375	425.639	613.416	991.375	1356.33	1959.27	2788.07	3625.11	4129.43	4209.11	4216.23	4226.39	4157.26
100 ppm	90.8316	209.215	280.574	288.807	298.087	307.367	332.383	388.207	399.038	397.038	555.085	856.034	1141.99	1653.89	2348.37	3339.73	3816.23	4133.75	4150.63	4142.07	4122.23
200 ppm	81.4541	193.354	266.854	291.976	300.103	306.052	328.375	355.967	377.647	388.359	522.957	800.354	1044.04	1507.08	2105.9	2893.02	3566.93	3955.38	4152.56	4152.25	4108.23
500 ppm	92.7584	191.134	256.606	285.947	293.451	299.155	320.622	338.735	353.546	360.935	461.162	636.115	769.305	1058.95	1388.97	1867.31	2395.99	2883.75	3283.03	3657.08	3563.73
Ni-;Ac+ (ck-2)	102.84	230.531	282.624	292.941	303.523	314.445	343.517	377.165	415.886	339.528	596.156	1022.35	1349.37	1930.29	2655.96	3517.33	4038.36	4208.69	4226.81	4247.15	4153.07
Ni-;Ac-(ck-1)	12.1196	29.8153	43.0151	50.3914	72.124	85.2474	103.663	141.604	166.837	151.001	174.509	190.435	199.819	213.338	219.737	226.857	234.841	251.466	257.433	266.898	258.729
	SE
Time (d)	1	2	3	4	5	6	7	9	11	12	13	14	15	16	17	18	19	20	21	23	27
50 ppm	2.15495	2.4628	0.692663	0.600308	0.92355	1.61621	3.54028	4.9256	3.54028	5.00256	0.846588	3.54028	6.23396	48.4864	33.0939	40.0205	37.7116	59.2611	60.8004	50.0256	86.9676
100 ppm	1.69318	4.69471	9.31246	3.30939	3.6942	4.07901	3.00154	5.23345	6.92663	13.3145	26.1673	57.7219	120.831	107.748	107.748	112.365	60.8004	35.4028	53.1041	52.3345	41.5598
200 ppm	7.77321	11.5675	9.69728	1.61621	2.61673	3.17855	3.54028	2.15495	4.46383	4.61775	12.314	23.8584	35.2488	22.9348	82.3499	83.8891	71.1134	50.5644	20.0103	30.862	22.3191
500 ppm	6.54181	10.0821	7.15751	1.63161	1.36224	2.0549	2.33966	3.34787	4.5177	4.3099	10.0667	20.7799	27.0908	21.9343	11.2365	17.4705	28.8609	35.4028	35.7876	22.9348	46.1005
Ni-;Ac+ (ck-2)	1.15444	0.785018	1.26988	1.10056	1.32376	0.831195	0.792714	4.18676	7.54233	31.2468	18.0862	14.7768	32.4012	37.2499	50.2565	44.1765	32.94	48.7942	12.391	28.2452	14.392
Ni-;Ac-(ck-1)	1.53925	2.77065	3.73268	2.4628	3.14007	2.53976	3.38635	4.48691	7.03437	7.48076	13.6224	18.471	21.4725	24.9359	26.8599	28.3992	29.4766	25.9364	28.0913	25.7055	27.3987

## Sheet: methane rate and max
	rate	mean	SE	max	mean	SE
ck-1	6.79002	12.3153	2.76745	210.9	266.153	27.6745
	14.7154			290.154
	15.4406			297.406
ck-2	532.928	546.894	6.99551	4181.83	4232.47	25.3683
	552.961			4254.47
	554.794			4261.12
50 ppm	547.63	561.75	7.07238	4105.63	4205.39	49.9679
	567.884			4248.72
	569.737			4261.82
100 ppm	478.45	506.077	13.8373	4054.73	4160.63	53.0429
	518.077			4206.63
	521.703			4220.53
200 ppm	440.375	463.397	11.5311	4111	4172.39	30.7495
	473.397			4199.06
	476.419			4207.12
500 ppm	273.473	284.063	5.30429	3595.35	3641.08	22.9084
	288.663			3660.95
	290.053			3666.95

## Sheet: qPCR
	mcrA gene (copies g-1 soil)	mean	SE
ck-1	757126	887584	65342.7
	944252
	961374
ck-2	2.626e+07	2.99435e+07	1.84497e+06
	3.15436e+07
	3.2027e+07
50 ppm	2.41225e+07	3.16431e+07	3.76681e+06
	3.49098e+07
	3.58969e+07
100 ppm	1.9445e+07	2.22077e+07	1.38373e+06
	2.34077e+07
	2.37703e+07
200 ppm	1.5339e+07	1.65055e+07	584240
	1.70121e+07
	1.71652e+07
500 ppm	8.786e+06	9.15435e+06	184497
	9.31436e+06
	9.3627e+06
